# Supplementary material for: Transferrin predicts trimethylamine-N-oxide levels and is a potential biomarker of cardiovascular disease
Source: BMC Cardiovasc Disord. 2022 May 10;22:209. doi: 10.1186/s12872-022-02644-3 (PMC9087975; doi:10.1186/s12872-022-02644-3)
Supplement: Supplementary file 1 — Additional file 1. Dataset used for analysis. [file 12872_2022_2644_MOESM1_ESM.xlsx]

## Sheet: tmaodata
study_id	age	gender	ethnicity	race	weight_lb	weight_kg	bmi	waist	hip	waist_hip_ratio	bp_sys	bp_dia	htn	dm	smoking	cvd_risk_per	cvd_risk_cat	life_risk	creatinine	mdrdgfr	tot_chol	hdl	ldl	ox_ldl	tg	hct	iron	ferritin	transferrin	saturation	hepcidin	hepcidin_ln	adiponectin	tmao	statin	rcc_amax	rcc_amin	rcc_dist	lcc_amax	lcc_amin	lcc_dist	vol_rcc	vol_ric	vol_lcc	vol_lic	tot_vol
CPMW_001_ZFJ	49	1	0	1	115	52.16	21.03	30	37	0.81	102	82	0	0	0	2	0	39	0.85	71	215	92	110	20.27	64	37.9	67	56	250	18	60.19	4.1	15766.4	1.3	0	0.36	0.28	95.78	0.34	0.29	67.43	157	201	153	195	706
CPMW_002_NO	54	1	0	2	164	74.39	28.15	37	43	0.86	120	75	0	0	0	6.3	1	39	0.86	83	270	54	198	49.12	89	44.7	55	35	321	12	23.23	3.15	1563.2	1.82	0	0.26	0.23	26.93	0.29	0.27	16.28	131	164	145	160	600
CPMW_003_LH	46	1	0	4	186	84.37	29.13	40	46	0.87	128	78	0	0	0	3.3	0	39	0.7	90	239	65	128	32.94	228	42.3	69	16	281	16	4.99	1.61	8025.3	3.12	0	0.35	0.28	36.15	0.42	0.35	30.15	166	181	189	264	800
CPMW_004_HCC	44	1	0	4	295	133.81	47.61	40	53	0.75	120	75	0	0	0	3.9	0	39	0.99	61	223	45	141	36.76	183	38.9	35	99	222	11	123.13	4.81	2195.6	6.33	0	0.5	0.38	54.75	0.53	0.37	70.73	205	267	205	316	993
CPMW_005_RF	51	1	0	4	182	82.55	31.24	38	44	0.86	105	65	0	0	0	2.4	0	8	0.66	94	179	55	108	38.56	80	39.2	92	30	319	19	55.24	4.01	5410.8	3.04	1	0.28	0.25	20.93	0.28	0.25	24.68	176	169	182	178	705
CPMW_008_TEB	52	1	0	4	128	58.06	23.41	28	39	0.72	108	71	0	0	0	2.8	0	39	0.73	84	205	67	131	27.24	37	39.3	89	30	215	28	44.76	3.8	19460.4	3.47	0	0.27	0.22	40.13	0.22	0.2	28.35	133	191	154	162	640
CPMW_009_TJO	43	1	0	2	180	81.65	28.19	38	43	0.88	111	72	0	0	0	2.8	0	39	0.77	99	254	47	193	31.66	70	37	58	139	260	15	71.54	4.27	8529.7	2.4	0	0.39	0.32	41.85	0.33	0.28	30.15	207	204	179	268	858
CPMW_012_SMP	44	1	0	4	206	93.44	33.25	39	45	0.87	129	91	1	0	0	4.5	0	50	0.81	77	252	60	171	33.49	106	40.5	100	37	281	24	34.19	3.53	6710.9	2.67	0	0.34	0.28	43.8	0.32	0.25	59.18	171	159	195	149	674
CPMW_014_JS	51	1	0	4	118	53.52	20.25	27	34	0.79	136	85	0	0	0	7.3	1		0.7	88	341	73	258	45.17	51	40.7	64	95	259	17	33.62	3.52	22120.9	1.67	0	0.31	0.26	28.05	0.28	0.23	32.03	157	171	172	134	634
CPMW_015_GMR	49	1	0	2	215	97.52	35.77	39	47	0.83	131	86	0	0	0	3.9	0	27	0.95	76	171	48	74	26.24	247	35.3	66	16	262	17				3.11	1	0.29	0.23	42	0.29	0.23	42	174	195	225	251	845
MPMW_001_CGS	41	0	0	4	255	115.67	34.58	45	45	1	172	82	1	0	0	11.2	1	69	0.88	95	206	41	130	57.22	175	44.7	88	45	397	15	2.33	0.85		8.38	0	0.99	0.77	25.05	1	0.69	37.35	350	431	364	284	1429
MPMW_002_WWB	48	0	0	4	185	83.91	26.54	39	41	0.95	123	73	1	0	0	3.9	0		1.06	75	122	39	62	29.03	106	42	113	220	265	29	51.39	3.94		2.64	1	0.32	0.29	18.98	0.49	0.4	31.65	350	363	366	285	1364
MPMW_003_RWF	51	0	0	4	233	105.69	33.43	43	42	1.02	129	82	1	1	1	25.3	2	69	0.83	98	190	33	124	38.87	164	45.4	65	28	331	13	5.75	1.75		0.15	0	0.36	0.33	18.53	0.32	0.29	21.9	233	258	181	304	976
MPMW_004_SB	47	0	0	4	250	113.4	33.9	43	45	0.96	117	84	1	1	0	5.6	0	69	0.81	102	136	44	42	23.33	250	46.6	142	487	278	34	40.48	3.7		6.56	1	0.42	0.39	19.05	0.6	0.47	62.55	202	325	237	387	1151
MPMW_005_AL	45	0	0	2	246	111.58	38.52	44	45	0.98	139	90	0	1	0	13.2	1	50	1.02	96	185	44	98	41.39	216	40.5	47	150	264	12	15.91	2.77		2.38	1	0.46	0.36	44.48	0.44	0.35	42.75	212	299	280	382	1173
MPMW_006_TJP	50	0	0	4	315	142.88	43.93	52	52	1	137	84	1	0	0	15.6	1	69	0.78	105	273	53		45.92	508	48.3	71	100	269	18	14.4	2.67		4.36	1			0	0.24	0.21	17.93	324	213	340	192	1069
MPMW_007_WJE	47	0	0	4	227	102.97	31.66	42	42	1	140	90	1	1	0	25.3	2		0.99	81	327	41		95.2	581	50.5	160	599	316	34	63.31	4.15		1.91	0	0.51	0.4	42.15	0.42	0.31	55.73	226	191	190	168	775
MPMW_008_RKC	47	0	0	1	210	95.25	31.01	43	40	1.08	134	92	0	1	1	29.4	2	69	0.96	84	212	42	104	33.75	330	41.3	61	41	309	13	12.74	2.54		7.06	0	0.29	0.24	36.98	0.32	0.25	46.43	189	291	150	197	827
MPMW_009_JV	49	0	1	4	181	82.1	30.12	38	39	0.97	153	103	1	1	0	21.6	2	69	1.15	68	141	28	54	38.34	296	37.3	69	266	212	22	34.2	3.53		4.8	1	0.33	0.27	32.7	0.76	0.37	156.6	191	206	153	232	782
MPMW_010_AJF	48	0	0	4	375	170.1	50.85	59	65	0.91	129	91	1	1	0	13.2	1	69	1.16	67	144	39	69	26.26	182	43.2	58	56	251	16	22.34	3.11		5.63	1	0.38	0.29	59.1	0.42	0.31	68.55
MPMW_011_DTW	44	0	0	4	197	89.36	25.99	36	42	0.86	111	76	0	1	1	7.9	1	69	1.19	66	232	79	139	37.96	70	46.7	79	239	248	21	21.71	3.08		2.79	0	0.4	0.31	56.48	0.42	0.33	56.1	252	251	276	272	1051
MPMW_012_EL	48	0	0	4	190	86.18	26.5	38	40	0.95	135	92	1	0	0	13.2	1	50	0.85	96	189	31	114	46.67	222	45.6	110	19	313	24	9.4	2.24		5.2	0	0.36	0.29	48.53	0.48	0.35	68.1	172	233	151	270	826
MPMW_013_DMR	49	0	0	4	288	130.63	37.99	53	53	1	100	70	0	1	0	7.9	1	50	1.05	75	175	39	98	23.94	191	41.4	72	150	283	17	24.42	3.2		9.64	1	0.37	0.33	27.38	0.43	0.33	75.23	200	374	232	374	1180
MPMW_014_MT	46	0	0	2	229	103.87	31.94	37	42	0.88	139	84	1	0	0	6.7	1	36	1.3	72	198	45	122	29.78	156	42.6	106	115	237	30	40.36	3.7		5.48	0	0.42	0.32	42.08	0.41	0.31	47.63	210	153	211	190	764
MPMW_015_JKT	50	0	0	4	241	109.32	32.68	43	47	0.91	129	69	1	1	0	15.6	1		1	79	86	31	10	27.73	227	42	86	212	268	22	26.03	3.26		2.24	1	0.33	0.26	31.73	0.39	0.32	25.8	192	211	196	345	944
MPMW_016_PM	48	0	0	4	191	86.64	27.4	38	40	0.95	155	91	1	0	0	9.4	1	50	1.1	71	175	52	87	26.29	180	40.5	110	169	302	24	52.66	3.96		1.49	0	0.57	0.36	69.45	0.56	0.34	77.03	180	329	196	249	954
MPMW_017_JBF	50	0	0	2	169	76.66	24.95	34	39	0.87	139	88	0	0	1	13.2	1	50	1	96	172	61	94	21.28	84	39.5	18	333	240	5	81.2	4.4		2.95	0	0.56	0.39	65.78	0.31	0.25	40.8	182	235	181	229	827
MPMW_018_KLC	49	0	0	2	279	126.55	35.82	47	49	0.96	125	91	1	1	0	13.2	1	69	1	96	158	41	63	41.83	269	45.3	55	408	274	13	23.1	3.14		3.14	1	0.92	0.56	140.48	0.52	0.38	85.8	258	371	220	366	1215
MPMW_019_SW	48	0	0	1	173	78.47	24.13	36	40	0.9	153	94	0	1	0	15.6	1	69	0.9	90	248	54	156	44.51	189	44.7	64	95	335	13	19.4	2.96		3.16	0	0.38	0.3	34.2	0.38	0.33	18.68	180	234	211	194	819
MPMW_020_MC	50	0	0	4	182	82.55	24.68	35	38	0.92	125	88	1	0	0	11.2	1	50	1	79	201	42	117	39.71	211	44.7	45	29	298	10	71.3	4.27		6.14	0	0.46	0.4	34.35	0.49	0.43	29.48	163	336	238	377	1114
MPMW_021_MS	54	0	0	4	151	68.49	24.37	34	38	0.89	131	75	0	0	0	5.6	0	46	0.8	101	225	51	152	41.06	109	40.7	105	110	228	31	13.2	2.58		5.6	0	0.31	0.26	30.9	0.3	0.25	29.4	143	138	209	155	645
MPMW_022_AES	45	0	0	4	256	116.12	34.72	46	46	1	105	77	1	1	0	13.2	1	69	1.03	78	168	34	94	33.44	199	41.1	76	26	374	14	1.5	0.38		5.25	1	0.45	0.35	73.58	0.35	0.29	60.53	193	260	188	242	883
MPMW_023_DD	56	0	0	4	220	99.79	31.56	42	44	0.95	125	74	1	0	0	13.2	1	50	0.92	85	146	43	61	30.59	211	37.9	107	161	239	30	28.5	3.35		1.76	1	0.45	0.34	49.28	0.7	0.41	100.35	154	253	308	209	924
MPMW_024_JGD	53	0	1	4	222	100.7	28.5	38	42	0.9	128	87	1	0	0	11.2	1	69	1.11	69	248	37	142	48.19	345	47.1	91	165	252	24	176.6	5.17		1.4	0	0.59	0.51	27.23	0.62	0.46	62.7	256	228	258	242	984
MPMW_025_SAP	49	0	0	4	230	104.33	30.34	40	43	0.93	143	82	1	0	0	4.7	0	46	1.01	79	222	46	128	43.67	241	45.8	111	508	261	29	16.2	2.78		3.45	0	0.51	0.41	31.1	0.43	0.35	30.6	199	170	252	252	873
MPMW_026_TJS	54	0	0	4	190	86.18	26.5	38	41	0.93	135	81	0	0	0	9.4	1	36	1.21	62	198	49	114	33.74	176	45.8	53	226	278	13	25.5	3.24		6.08	1	0.47	0.36	42.7	0.45	0.35	38.8	221	148	150	185	704
MPMW_027_MP	42	0	0	4	191	86.64	25.2	35	40	0.88	125	82	0	0	0	3.9	0	36	0.92	90	184	33	87	37.99	320	42.4	87	37	280	21	25.4	3.24		2.9	0	0.39	0.33	34.7	0.61	0.44	71.3	165	293	184	187	829
MPMW_028_DGR	55	0	0	4	161	73.03	23.77	35	40	0.88	143	92	1	0	0	15.6	1	50	0.97	80	155	44	75	29.52	178	46.3	114	261	229	33	49.8	3.91		9.21	1	0.46	0.38	32.4	0.39	0.32	27.4	211	206	194	193	804
MPMW_029_GEO	55	0	0	4	217	98.43	31.13	44	42	1.05	117	82	1	0	0	13.2	1	50	0.9	88	164	37	100	27.14	135	41	80	88	280	19	11.5	2.44		1.72	0	0.63	0.51	51	0.42	0.35	42.6	282	279	277	260	1098
MPMW_030_MR	49	0	0	2	291	132	42.97	50	46	1.09	141	95	1	0	0	13.2	1	50	1.15	82	176	38	113	35.73	125	43.4	75	280	238	21	38.2	3.64		4.93	0	0.37	0.31	31.5	0.46	0.35	50.5	225	269	264	322	1080
MPMW_031_DLH	54	0	0	4	208	94.35	28.21	38	40	0.95	124	92	1	0	1	21.6	2	69	0.72	114	209	51	125	41.35	164	47.5	125	54	318	26	11.1	2.41		2.09	0	0.31	0.28	28.1	0.31	0.27	30.9	148	249	188	266	845
MPMW_032_BNB	52	0	0	4	253	114.76	38.46	43	46	0.93	135	89	1	0	0	15.6	1	50	0.68	122	172	43	88	41.7	206	40.2	55	13	338	11	1.8	0.56		0.84	0	0.53	0.39	58	0.48	0.38	42
MPMW_033_JAS	45	0	0	4	195	88.45	25.03	36	39	0.92	110	75	0	0	0	5.6	0	46	0.96	85	215	36	142	47.36	183	44.1	91	95	247	25	24.7	3.21		1.39	0	0.31	0.24	52.6	0.47	0.37	57	145	201	269	356	971
MPMW_034_SS	49	0	0	4	204	92.53	26.91	37	40	0.93	127	77	0	0	0	4.7	0	46	0.9	90	237	49	141	64.37	233	45.2	108	87	257	28	15.9	2.76		2.81	0	0.43	0.35	35.7	0.53	0.36	73.5	186	244	274	351	1055
MPMW_035_AN	45	0	0	4	350	158.76	42.6	50	51	0.98	124	78	0	1	0	5.6	0		1.03	78	103	31	40	26.19	162	41.8	93	208	278	22	69.1	4.24		5.19	1	0.46	0.36	48.3	0.43	0.32	59.2
MPMW_036_TMY	42	0	0	4	170	77.11	22.43	32	38	0.84	117	75	1	0	0	4.7	0		1.13	71	122	41	66	28.6	74	40.2	186	59	205	61	24.2	3.19		11.67	0	0.36	0.27	56.9	0.36	0.27	57.1	169	210	131	151	661
MPMW_037_DCD	52	0	0	4	199	90.26	28.55	38	39	0.97	108	66	0	0	0	6.7	1	5	1.23	62	134	36	68	28.82	151	38	132	38	263	34	40.5	3.7		7.84	0	0.36	0.29	47.7	0.36	0.3	39.5	165	230	147	202	744
MPMW_038_RB	56	0	0	4	265	120.2	38.02	48	50	0.96	126	76	1	0	0	13.2	1	50	0.85	93	140	45	46	32.44	247	43.4	51	79	222	15	25.4	3.24		6.59	1	0.39	0.29	52.3	0.32	0.24	49.2	171	164	122	164	621
MPMW_039_MS	51	0	0	4	215	97.52	32.69	39	44	0.89	128	88	1	1	0	18.4	1		1.16	66	114	41	50	28.25	114	44.1	53	45	316	11	22.6	3.12		7.94	1	0.36	0.29	46.2	0.42	0.35	40.8	201	163	155	145	664
MPMW_040_PB	51	0	0	4	175	79.38	23.09	33	39	0.85	140	87	1	0	0	13.2	1	50	0.82	99	202	71	118	36.35	67	40.9	103	84	237	29	14.6	2.68		1.45	1	0.4	0.31	42.5	0.4	0.31	40	193	150	190	137	670
MPMW_041_MGD	50	0	0	4	244	110.68	35.01	45	45	1	139	101	0	0	3	5.6	0	36	0.86	94	158	41	52	35.87	324	47.7	111	490	258	29	105.5	4.66		40.56	0	0.41	0.35	30.3	0.42	0.34	43.6
MPMW_042_MHT	50	0	0	2	208	94.35	26.7	37	42	0.88	126	77	0	1	0	3	0	50	0.92	106	185	67	90	40.01	140	44.2	79	143	215	25	25	3.22		2.79	0	0.42	0.34	36.8	0.36	0.3	31.6	183	256	140	327	906
MPMW_043_ML	50	0	0	4	225	102.06	32.28	41	45	0.91	140	81	0	0	0	5.6	0		1.54	48	119	31	47	33.63	206	44.9	76	41	259	20	17.4	2.86		1.16	0	0.37	0.32	20.2	0.36	0.31	22.3	184	195	155	260	794
MPMW_044_MD	52	0	0	4	203	92.08	29.97	36	42	0.86	142	81	0	0	0	5.6	0		1.19	64	123	37	61	36.64	126	48.5	77	111	225	23	22	3.09		2.76	0	0.56	0.44	32.8	0.61	0.45	43.7	247	170	186	212	815
MPMW_045_LSK	49	0	0	4	215	97.52	31.75	39	42	0.93	129	76	0	0	0	5.6	0	36	0.95	84	153	38	69	41.56	230	41.1	111	27	329	23	5.8	1.77		2.6	1	0.43	0.32	46.2	0.5	0.35	63.4	200	282	169	303	954
MPMW_046_DMM	54	0	0	4	214	97.07	29.84	41	44	0.93	142	92	1	0	0	18.4	1	50	0.84	95	230	38		58.86	743	39.9	114	116	233	33	102.9	4.63		4.41	0	0.47	0.37	41.2	0.58	0.45	43.6	203	218	212	176	809
MPMW_047_LJP	48	0	0	4	147	66.68	23.02	30	35	0.86	113	68	0	0	0	3.3	0	46	0.97	83	209	82	115	38.3	58	45.7	69	314	244	19	43.4	3.77		3.29	0	0.32	0.26	35.6	0.32	0.26	37.6	167	178	167	229	741
MPMW_048_RW	51	0	0	4	190	86.18	27.26	36	40	0.9	116	69	0	0	0	5.6	0	46	0.83	98	231	37	146	71.01	246	41	74	83	244	20	11	2.39		5.18	1	0.36	0.28	47.5	0.35	0.27	47.1	162	206	136	210	714
MPMW_049_GV	51	0	0	4	213	96.62	28.1	36	42	0.86	137	93	0	0	0	5.6	0	36	1.12	69	191	80	95	23.49	82	41.5	93	218	220	28	59.6	4.09		2.89	0	0.42	0.34	40.6	0.44	0.37	34.4	224	207	177	291	899
MPMW_050_CT	47	0	0	4	210	95.25	26.96	36	42	0.86	126	84	1	0	0	5.6	0	50	1.34	57	161	47	82	31.63	158	41.8	107	359	186	39	22.5	3.12		5.64	0	0.48	0.37	50	0.42	0.34	41.4	233	258	142	166	799
PMW_001_MJ	55	1	0	4	235	106.59	44.4				150	98	1	0	0	21.5	2	50	0.63	98	254	46		30.96	520	36.1	57	40	280	14	17.01	2.83	10806.8	3.8	1	0.12	0.09	44.4	0.14	0.12	33.23	217	178	197	191	783
PMW_003_GKG	52	1	0	2	280	127.01	42.57				117	89	1	0	1	11.7	1	50	0.88	82	250	39	178		167	37.2	64	38	178	24	47.94	3.87	806.2	2.72	0	0.19	0.14	84.15	0.19	0.14	84.6	212	156	160	149	677
PMW_006_LAD	47	1	0	4	176	79.83	30.21				124	74	1	0	0	2.4	0	27	0.76	82	199	67	123	25.87	46	39.8	169	14	243	47	9.31	2.23	13716.2	2.28	0	0.11	0.09	21.83	0.14	0.11	34.58	145	137	168	109	559
PMW_007_LSP	49	1	0	4	178	80.74	30.55				105	70	0	1	1	7.3	1	50	0.84	72	221	52	153	27.52	79	38.2	78	40	209	25	19.1	2.95	6536.8	4.53	0	0.16	0.13	50.85	0.12	0.09	56.78	133	134	145	205	617
PMW_008_TJS	46	1	0	4	195	88.45	32.45				120	87	1	1	0	11.7	1	50	0.77	81	225	30		31.12	598	40.9	37	98	202	12	54.42	4	11375	4.27	0	0.21	0.18	29.93	0.1	0.09	29.25	123	146	119	131	519
PMW_009_TBL	44	1	0	2	122	55.34	21.61				159	96	1	0	0	5.3	0	39	0.99	74	221	76	130	25.01	77	37.7	58	9	242	16	14.11	2.65	14458.1	5.96	0	0.22	0.18	25.05	0.11	0.09	28.28	161	112	141	135	549
PMW_010_JFC	49	1	1	4	143	64.86	23.08				115	67	0	0	1	3.3	0	39	0.69	90	213	65	123	23.08	123	36.8	65	67	235	19	38.78	3.66	7677	1.73	0	0.14	0.09	84.15	0.11	0.06	103.8	185	141	129	155	610
PMW_013_VLT	50	1	0	4	258	117.03	42.93	52	55	0.95	117	67	1	0	0	6.3	1	39	0.73	84	228	38	149	42.06	206	42.3	57	26	148	26	24.26	3.19	2721.3	3.09	0	0.19	0.14	55.73	0.14	0.11	48.3	156	190	112	167	625
PMW_014_KEK	47	1	0	4	145	65.77	24.89	34	39	0.87	134	81	1	1	0	11.7	1		0.82	75	113	33	59	20.63	106	35.7	42	38	255	11	29.68	3.39	5595.8	2.36	0	0.15	0.12	28.35	0.11	0.1	23.85	132	140	104	123	499
PMW_016_JAD	47	1	0	2	270	122.47	41.05				141	77	1	0	1	11.7	1	39	1.24	56	208	35	129	32.48	220	29	16	4	349	3	2.93	1.07	3927.5	4.45	0	0.29	0.18	68.33	0.18	0.13	39.68	285	183	199	184	851
PMW_017_DLG	49	1	0	4	186	84.37	30.95				128	85	0	0	1	11.7	1	50	0.63	100	273	26	172	51.02	377	38.3	89	11	321	19	31.96	3.46	1088	3.49	0	0.17	0.14	41.4	0.19	0.16	36.23	219	168	161	127	675
PMW_018_LS	42	1	0	4	268	121.56	46	54	58	0.93	125	80	1	1	0	10	1	50	0.61	108	197	32	103	40.93	311	40	51	14	356	10	4.83	1.58	2572.7	6.12	1	0.15	0.11	63.6	0.16	0.14	30.23	156	225	156	159	696
PMW_020_LB	41	1	0	2	180	81.65	29.95	40	45	0.89	144	80	1	1	0	13.7	1	50	0.73	106	165	39	97	27.1	145	36.6	63	8	298	14	14.83	2.7	3265.4	4.49	0	0.17	0.13	29.93	0.14	0.11	25.73	195	153	162	122	632
PMW_021_KW	42	1	0	2	249	112.94	48.62	40	49	0.82	131	92	1	1	0	11.7	1	50	1.05	70	210	48	145	30.76	83	36.9	119	20	263	30	22.57	3.12	1204.1	2.45	0	0.16	0.14	26.93	0.16	0.13	37.88	152	151	134	158	595
PMW_026_PC	50	1	0	4	132	59.87	23.38	31	37	0.84	137	85	0	0	1	8.6	1	39	0.64	98	195	49	122	31.88	119	34.1	76	34	239	21	49.91	3.91	14630.3	3.56	0	0.19	0.16	20.25	0.14	0.1	50.48	133	121	117	116	487
PMW_027_JW	51	1	0	4	191	86.64	30.82	39	45	0.87	136	90	1	0	0	5.3	0	39	0.83	72	172	90	68	27.68	71	43.7	104	25	285	24	26.21	3.27	8903.5	1.75	1	0.13	0.11	17.18	0.13	0.12	13.5	128	167	101	145	541
PMW_028_SDH	45	1	0	2	172	78.02	26.94	37	42	0.88	141	96	1	0	1	6.3	1	39	0.88	84	195	59	120	32.14	80	45	68	220	279	16	28	3.33	9930.9	12.66	0	0.12	0.1	34.35	0.17	0.16	18.15	122	103	106	141	472
PMW_031_CJM	48	1	0	4	158	71.67	25.5	38	40	0.95	158	96	1	0	0	13.7	1	50	0.7	89	264	48	190	45.34	132	41.1	56	124	230	16	112.1	4.72	8396.2	3.92	0	0.16	0.14	21.75	0.17	0.14	30.45	134	135	133	115	517
PMW_032_WV	49	1	0	4	151	68.49	24.37	35	43	0.81	130	75	0	0	1	5.3	0	39	0.71	87	192	58	120	36.04	70	36.9	46	39	288	11	19.32	2.96	7652	2.08	0	0.13	0.11	30	0.17	0.14	28.28	138	143	149	192	622
PMW_033_VAC	51	1	0	2	156	70.76	24.43	37	39	0.95	161	104	1	0	1	21.5	2	50	0.93	77	253	51	178	54.37	119	46.3	72	26	306	16	28.32	3.34	8068.1	3.85	0	0.23	0.22	7.73	0.2	0.15	43.88	166	136	131	136	569
PMW_036_LB	48	1	0	4	122	55.34	23.82	31	38	0.82	117	80	1	0	0	3.3	0	50	0.6	107	278	84	184	42.81	52	39.4	72	17	298	16	17.24	2.85	22440.7	3.83	0	0.16	0.13	46.05	0.15	0.12	55.28	127	117	109	188	541
PMW_037_MD	55	1	0	4	219	99.34	31.42	42	45	0.93	144	79	1	1	0	18.5	1	50	0.53	122	144	45	75	23.31	121	40.4	66	40	307	14	24.18	3.19	4854.1	4.36	1	0.24	0.19	27.53	0.24	0.18	36.08	201	168	177	202	748
PMW_039_MO	48	1	0	4	158	71.67	26.29	34	39	0.87	138	84	0	0	1	7.3	1	50	0.8	77	257	71	164	44.24	109	36.6	124	12	341	24	0.87	-0.14	11978	6.8	0	0.17	0.15	19.05	0.17	0.14	27.98	168	182	131	206	687
PMW_040_PM	51	1	0	2	197	89.36	29.09	38	44	0.86	131	92	1	0	0	6.3	1	39	0.81	90	191	57	114	28.7	100	39.2	104	111	294	24	26.59	3.28	3714.6	2.39	0
PMW_041_MS	41	1	0	4	159	72.12	26.46	36	39	0.92	127	83	1	0	1	3.3	0	39	0.86	73	183	80	59	28.37	222	40.2	122	68	285	29	9.28	2.23	2547.8	2.95	0	0.15	0.12	50.1	0.18	0.14	53.1	157	177	137	154	625
PMW_043_BS	48	1	0	4	220	99.79	40.23	42	50	0.84	132	86	0	0	1	7.3	1	39	0.68	92	227	58	138	28.64	156	42.3	83	69	265	21	25.36	3.23	6566.1	2.97	0	0.19	0.14	49.8	0.16	0.13	31.35	146	140	185	210	681
PMW_049_SCW	53	1	0	4	184	83.46	29.7	41	43	0.95	133	98	1	1	0	11.7	1	50	0.73	83	131	46	66	23.15	95	40.8	44	33	223	13	17.91	2.89	10223.7	23.6	0	0.45	0.42	18.98	0.36	0.32	22.35	202	152	170	206	730
PMW_054_DLC	52	1	0	4	149	67.59	25.57	35	39	0.9	120	82	1	0	0	10	1	39	0.66	94	225	43	113	46.58	345	40.7	89	23	306	20	18.5	2.92	7843.8	3.51	1	0.39	0.31	54.83	0.69	0.68	3.83	192	184	173	179	728
PMW_055_GSW	51	1	0	4	232	105.23	37.44	42	48	0.88	139	80	1	0	0	13.7	1	39	0.76	80	225	32	156	40.13	183	42.8	65	58	293	15	57.39	4.05	4266.2	1.93	0	0.21	0.2	7.28	0.16	0.13	28.65	151	144	135	143	573
PMW_061_EK	54	1	0	4	194	88	31.31	39	46	0.85	122	87	1	1	0	8.6	1	50	0.69	89	135	50	48	25.04	186	38.6	64	57	311	14	36.36	3.59	3591.3	2.86	1	0.3	0.29	10.05	0.25	0.24	11.1	164	142	127	130	563
PMW_063_MJ	55	1	0	4	200	90.72	37.79	43	47	0.91	145	110	1	1	0	30	2	50	0.78	77	234	41	155	46.79	189	43	91	151	300	20	23.27	3.15		2.19	1	0.22	0.17	66.53	0.34	0.28	51.53	155	147	182	228	712
PMW_064_LR	49	1	0	4	174	78.93	30.82	36	42	0.86	125	90	1	0	0	3.3	0	39	0.76	81	194	98	75	22.3	107	39.8	77	20	292	18	42.12	3.74		3.25	1	0.38	0.36	11.1	0.42	0.42	0.15	204	106	190	184	684
PMW_065_PM	46	1	0	4	108	48.99	19.13	29	29	1	129	69	1	1	0	8.6	1	50	0.65	98	147	42	60	28.52	224	40.9	85	85	209	27	13.62	2.61	2040.9	2.21	0	0.32	0.24	37.5	0.28	0.22	32.25	172	144	162	143	621
PMW_066_LC	51	1	0	2	305	138.35	52.35	49	49	1	107	77	0	1	0	8.6	1	39	0.64	119	202	41	144	32.11	84	39.3	74	274	241	21	23.96	3.18	3305.9	2.5	0	0.25	0.2	58.58	0.4	0.36	28.5	192	126	174	158	650
PMW_067_PAM	58	1	0	4	184	83.46	34.76	41	48	0.85	113	79	1	0	0	3.3	0		0.82	72	115	53	46	10.18	82	42.1	74	142	330	15	25.86	3.25	19240.7	2.21	1	0.25	0.24	4.95	0.25	0.21	41.93	176	172	199	152	699
PMW_069_NC	51	1	0	4	257	116.57	44.11	47	56	0.84	139	94	1	1	0	13.7	1	50	0.74	83	160	49	89	26.24	110	35.4	66	11	313	14	2.82	1.04	5045.3	2.24	1	0.22	0.2	18.45	0.2	0.16	42.15	148	151	163	174	636
PMW_070_MKP	51	1	0	4	165	74.84	26.63	32	41	0.78	151	93	0	1	1	15.9	1	50	0.65	96	146	82	58	18.9	32	46.6	136	16	221	41	26.09	3.26	23074.4	13.96	0	0.12	0.1	20.63	0.26	0.24	13.2	195	206	179	179	759
PMW_071_MR	48	1	0	4	249	112.94	45.54	50	50	1	141	91	1	0	1	18.5	1	50	0.81	75	225	42	120	35	315	40.7	50	82	280	12	28.33	3.34		5.02	0								189		190
PMW_075_RRT	48	1	0	4	187	84.82	31.12	38	46	0.83	119	89	1	0	0	2	0	39	0.71	88	197	74	108	26.16	74	37.6	60	47	262	15	18.16	2.9	9081.4	1.91	1	0.58	0.54	18.15	0.54	0.53	4.95	166	181	159	220	726
PMW_076_RLH	44	1	0	4	170	77.11	25.85	37	42	0.88	130	85	1	0	1	11.7	1	50	1.03	58	246	45	155	40.79	228	43.8	82	61	321	17	46.38	3.84	7046.4	3.29	0	0.29	0.26	15.45	0.2	0.16	41.4	138	196	149	226	709
PMW_078_SF	54	1	0	2	244	110.68	39.38	49	52	0.94	135	91	1	0	0	8.6	1	39	0.86	83	186	41	82	57.51	313	37	52	69	231	15	49.78	3.91	1662.5	5.34	1	0.38	0.29	52.58	0.23	0.2	21.68	156	203	152	208	719
PMW_079_MAL	48	1	0	4	272	123.38	41.35	52	52	1	120	80	0	1	0	4.5	0	39	0.75	82	130	50	55	44.28	125	42.9	126	133	321	26	29.98	3.4	9493.6	4.47	1	0.29	0.25	36.9	0.43	0.35	40.35	192	147	177	163	679
PMW_080_TP	50	1	0	4	175	79.38	30.04	37	42	0.88	146	87	1	1	0	28.5	2	50	0.87	69	274	47	196	108.47	155	43.3	75	35	307	16	53.85	3.99	8808.9	6.39	1	0.28	0.23	29.33	0.31	0.24	37.58	160	162	162	187	671
PMW_081_DF	46	1	0	4	219	99.34	34.3	42	43	0.98	104	71	1	1	0	5.3	0	50	0.56	117	136	37	68	35.05	155	36.4	55	100	272	14	30.45	3.42	1993.3	3.34	1	0.41	0.35	42.53	0.26	0.23	29.93	200	201	139	163	703
PMW_082_CDL	54	1	0	2	149	67.59	27.25	36	40	0.9	93	70	1	1	0	8.6	1	50	0.68	109	194	44	108	60.8	208	32.9	86	26	310	19	5.45	1.7	2760.9	2.33	0	0.31	0.25	78.08	0.29	0.23	96.83	141	197	131	137	606
PMW_084_TAJ	52	1	0	4	222	100.7	31.85	40	45	0.89	122	80	0	0	1	10	1	50	0.65	96	253	54	152	38.46	234	40.8	108	58	285	25	29.17	3.37	3369.4	5.38	0	0.34	0.27	42.68	0.26	0.21	38.18	142	203	133	151	629
PMW_086_KLM	50	1	0	4	198	89.81	37.41	42	49	0.86	91	55	1	1	1	18.5	1	50	0.81	75	208	37	130	43.06	204	44.5	98	159	296	22	34.99	3.56	7263.8	5.31	0	0.33	0.24	70.73	0.33	0.24	74.48	128	123	128	137	516
PMW_088_KP	51	1	0	4	179	81.19	27.21	36	42	0.86	115	78	1	0	0	3.9	0	39	0.51	127	188	48	67	43.31	366	40.2	120	17	273	29	7.97	2.08	10390.7	4.59	1	0.33	0.26	52.28	0.32	0.25	55.05	161	224	155	211	751
PMW_090_GA	50	1	0	4	140	63.5	24.03	28	38	0.74	121	67	1	0	0	4.5	0	39	0.81	75	179	62	107	36.85	52	34.8	119	13	258	31	2.96	1.08	18078.7	1	1	0.33	0.24	55.95	0.3	0.23	39.38	154	187	170	180	691
PMW_091_LJW	49	1	0	4	203	92.08	35.96	44.5	46.5	0.96	113	78	0	1	0	3.9	0		0.71	87	120	38	54	19.02	140	39.3	67	26	343	13	10.52	2.35	1451.7	7.38	1	0.27	0.22	51.75	0.41	0.29	89.85	157	214	198	287	856
PMW_094_CP	50	1	0	2	280	127.01	43.85	46	55	0.84	111	73	1	0	0	3.3	0		0.7	88	341	73	258	40.95	51	40.7	64	95	259	17	108.05	4.68	13111.5	4.46	0	0.31	0.26	37.58	0.28	0.23	42.98	157	171	172	134	634
PMW_096_KF	51	1	0	4	285	129.27	46	45	54	0.83	134	97	1	0	0	11.7	1	39	0.81	75	222	35	154	48.33	166	40.6	53	55	260	14	19.39	2.96	5358.8	8.87	0	0.62	0.52	42.68	0.56	0.43	62.03	216	135	191	179	721
PMW_097_KCC	46	1	0	4	162	73.48	28.69	35.5	41	0.87	137	85	1	0	1	7.3	1	39	0.72	87	205	55	135	52.51	75	42.8	38	8	284	9	0.29	-1.25	11668.9	3.25	0	0.5	0.38	46.8	0.38	0.29	40.43	194	184	177	166	721
PMW_098_AMW	62	1	0	4	154	69.85	27.28	35	40	0.88	140	90	1	0	0	18.5	1		0.76	77	239	45	160	50.33	172	37.2	104	144	258	27	28.68	3.36	5357.8	5.82	1	0.26	0.22	27	0.24	0.21	21	133	201	132	230	696
PMW_099_GC	55	1	0	4	122	55.34	21.61	28	37	0.76	118	76	1	0	0	4.5	0		0.68	90	230	112	110	44.46	39	36.5	119	30	259	31	17.13	2.84	17771.9	4.57	0	0.3	0.25	36.83	0.25	0.21	36.6	167	193	146	178	684
PMW_100_TR	50	1	0	4	240	108.86	36.49	42	50	0.84	126	88	1	0	0	3.3	0	27	0.93	64	136	52	67	38.47	87	34.3	33	13	261	8	0.56	-0.58	17702.2	3.59	1	0.31	0.25	50.25	0.31	0.23	65.03	137	140	147	168	592
PMW_101_LM	47	1	1	4	230	104.33	42.06	48	49	0.98	158	111	1	0	0	8.6	1	39	0.46	146	189	33	89	45.8	336	38.1	84	26	352	16	1.89	0.63	4267.4	2.53	0	0.28	0.19	69.75	0.33	0.25	52.28
PMW_102_LS	49	1	0	4	178	80.74	33.63	36	45	0.8	139	89	1	0	1	7.3	1	50	0.69	90	190	52	121	59.95	85	42.6	79	58	265	20	38.87	3.66	7562.2	3.01	0	0.45	0.32	58.43	0.38	0.29	50.85	252	227	228	229	936
PMW_103_KEC	53	1	0	4	139	63.05	25.42	29	39	0.74	150	96	1	0	0	13.7	1	50	0.88	67	270	64	170	61.81	180	45.3	80	26	291	18	6.28	1.84	8605.6	2.54	1	0.22	0.19	21.45	0.2	0.18	20.7	133	173	136	171	613
PMW_104_JB	54	1	0	4	130	58.97	23.03	29	37	0.78	106	78	1	0	0	3.9	0	39	0.6	104	178	49	114	36.46	77	37.6	102	24	279	25	14.48	2.67		5.02	0	0.23	0.19	60.98	0.18	0.15	54.9	135	221	124	195	675
PMW_105_SRA	45	1	0	4	262	118.84	41.03	42	52	0.81	130	103	1	0	0	8.6	1	39	0.84	73	223	41	148	47.11	169	38.7	47	61	276	11	21.84	3.08		7.09	0	0.4	0.32	64.2	0.32	0.24	86.63	174	235	197	231	837
PMW_106_KCS	50	1	0	4	286	129.73	46.16	47	57	0.82	120	75	0	1	0	10	1	39	0.75	82	172	40	62	36.82	351	37.3	46	73	232	13	42.53	3.75		7.14	1	0.56	0.45	41.48	0.46	0.37	43.5	208	224	192	200	824
PMW_107_GP	49	1	0	2	136	61.69	22.63	29	37	0.78	140	97	1	0	1	11.7	1	50	0.69	110	220	73	138	39.37	46	36.5	62	102	286	15	41.4	3.72		12.9	0	0.26	0.22	33.83	0.27	0.22	36.15	158	125	123	141	547
PMW_108_CLG	55	1	0	4	209	94.8	35.87	42	44	0.95	146	82	1	1	0	21.5	2	50	0.55	115	190	47	67	39.14	382	38	76	22	279	18	3.96	1.38		2.79	1	0.38	0.31	26.48	0.39	0.28	46.05	215	227	163	226	831
PMW_110_DM	51	1	0	4	365	165.56	57.16	47	65	0.72	166	92	1	1	0	24.8	2	50	0.78	78	153	39	85	38.64	144	34.4	101	8	354	19	2.34	0.85		4.5	1	0.34	0.24	42.23	0.31	0.24	29.55	177	218	165	193	753
PMW_111_EF	48	1	0	4	240	108.86	42.51	45	53	0.85	127	85	1	1	0	11.7	1	50	0.5	132	257	39	161	56.44	285	42.3	86	120	299	19	17.14	2.84		2.79	0	0.51	0.43	33.23	0.46	0.34	63
PMW_112_KRH	50	1	0	4	214	97.07	34.54	40	46	0.87	140	85	1	1	0	15.9	1		0.67	93	122	45	51	36.81	129	35.7	28	9	282	7	3.43	1.23		6.22	1	0.3	0.25	27.3	0.37	0.32	21.3	179	136	160	199	674
